# Supplementary material for: Sample size recalculation based on the prevalence in a randomized test-treatment study
Source: BMC Med Res Methodol. 2022 Jul 25;22:205. doi: 10.1186/s12874-022-01678-7 (PMC9317230; doi:10.1186/s12874-022-01678-7)
Supplement: Supplementary file 2 — Additional file 2. [file 12874_2022_1678_MOESM2_ESM.txt]

# Date 25.02.2022
# Sample size recalculation based on the prevalence in a randomized test-treatment study
# Additional File 2

# Amra Hot*, Norbert Benda, Patrick M. Bossuyt, Oke Gerke Werner Vach, Antonia Zapf

# *Correspondence: a.hot@uke.de
# Institute of Medical Biometry and Epidemiology, University Medical Center Hamburg-Eppendorf, 
# Christoph-Probst Weg 1, 20246 Hamburg, Germany.


# Simulation of a simple two arm Design

# Calculation of POWER and Type I error rates
# under H1: thetaA != thetaB

############################################################################################################################################
################################### Load Packages ###############################################################################################


library(ggplot2)
library(dplyr)
library(doSNOW)
library(foreach)
library(parallel)
library(tidyr)
library(rlist)
library(randomizr)
library(DescTools)
library(MLmetrics)

#########################################################################################################################################################


############################################## 1. STEP: SAMPLE SIZE CALCULATION ##########################################################################

# Sample Size Calculation 

# Two-Arm Design 
# Glueck DH, Chow SC, Shao J, Wang H. Sample Size Calculations in Clinical Research. chapman and hall/CRC, 2017.
# Sample size calculation for two independet proportions 


# Input
# alpha: Type I error
# beta: Type II error
# theta.A or theta.B: true rate of favourable outcome for patients randomized to test path based on test i = A or B
# r: allocation ratio; r = 1 equal allocation: n.A = n.B 
# delta: difference,thetaA - thetaB; delta = 0 --> Inequality

# Output 
# n : sample size for testing the inequality of two binomial proportions thetaA and thetaB with allocation of patients to test A or B can be performed
# along the following lines:


sampleSizeParallel <- function(alpha, beta, prev, se.A, sp.A, se.B, sp.B, w10, w11, w20, w21, r) {
  
  thetaA = prev*(w11*se.A + w21*(1-se.A)) + (1-prev)*(w20*sp.A + w10*(1-sp.A))
  thetaB = prev*(w11*se.B + w21*(1-se.B)) + (1-prev)*(w20*sp.B + w10*(1-sp.B))
  theta.0 = (thetaA +r*thetaB)/(1+r)
  
  n1 = 1/r*(qnorm(1-alpha/2)*sqrt(((1+r)*theta.0*(1-theta.0)))+
              qnorm(1-beta)*sqrt(r*thetaA*(1-thetaA) + thetaB*(1-thetaB)))^2 /
    ((thetaA - thetaB)^2)
  
  n2 = n1*r
  n = n1+n2
  
  
  n = ifelse(n%%2<=1,ceiling(n+1),ceiling(n))
  return(n)
  
}

################################################### 2. STEP: DATA SIMULATION ###############################################################################

# Data simulation for two-Arm Design

# Comparison of a test-treatment strategy based on test A with a test-treatment
# strategy based on reference test B with treatments I and II.  We assume binary endpoints, e.g. mortality 

# Input parameters
# N: sample size
# se.A, se_B: Assumed sensitivity of test A or B
# sp.A, sp_B: Assumed specificity of test A or B
# prev: Assumed disease prevalence
# Treatment: treatment = 1 / 2 - treatment I / II 
# w10: expected outcome of treatment I in non-diseased population (false positive)
# w11: expected outcome of treatment I in diseased population (true positive)
# w20: expected outcome of treatment II in non-diseased population (true negative)
# w21: expected outcome of treatment II in diseased population (false negative)

# Output 
# Data set with 
# ID: patient ID
# Result: Test result of Test A or Test B (0/1 - negative/positive)
# Test: Test A/B
# rs: Reference standard (0 / 1 - non-diseased / diseased)
# outcome: variable containing the results of the Outcome : Outcome = 1 "event" or Outcome = 0 "no event"


###################################################################################################################

sim.parallel = function(N, prev, se.A, sp.A, se.B, sp.B, w10, w11, w20, w21){
  
  
  # Randomization to Test A or B
  Test <- data.frame(Test = complete_ra(N = N, conditions = c("A", "B")))
  
  n.A = length(Test[which(Test$Test=="A"),]) # number of individuals randomized to path A
  n.B = length(Test[which(Test$Test=="B"),]) # number of individuals randomized to path B
  
  Test = Test[order(Test$Test),] # sort vector according to Test in AAA BBB..
  
  
  
  # Reference Standard
  rs.A = rbinom(n.A,1,prev)
  rs.B = rbinom(n.B,1,prev)
  
  
  # reference Standard total
  rs = c(rs.A, rs.B)
  
  dat = data.frame(Test = Test, rs = rs)
  dat = dat[order(dat$rs),]
  dat = dat[order(dat$Test),]
  
  
  
  n1.A = sum(dat$rs[dat$Test == "A"]) # number of diseased individuals tested with A
  n1.B = sum(dat$rs[dat$Test == "B"]) # number of diseased individuals tested with B
  
  n0.A = n.A - n1.A   # number of non - diseased individuals tested with A
  n0.B = n.B - n1.B   # number of non - diseased individuals tested with B
  
  
  # Results of Test A
  resA = c(1 - rbinom(n0.A,1,sp.A), rbinom(n1.A,1,se.A)) # c(Gesunde, Kranke)
  
  
  # Results of B: 
  resB = c(1 - rbinom(n0.B,1,sp.B), rbinom(n1.B,1,se.B))
  
  # Results of both tests
  dat$Result <- c(resA, resB)
  
  # Treatment assignment
  dat$Treatment = ifelse(dat$Result == 1 ,"1","2")
  
  
  # Treatment effects in 4 differnt subgroups of patients
  # Test A
  # number of true positive
  n.rp.A = ceiling(nrow(dat[which(dat$rs == 1 & dat$Result == 1 & dat$Test == "A"),]))
  
  #number of false positive
  n.fp.A = ceiling(nrow(dat[which(dat$rs == 0 & dat$Result == 1 & dat$Test == "A"),]))
  
  # number of false negtives
  n.fn.A = ceiling(nrow(dat[which(dat$rs == 1 & dat$Result == 0 & dat$Test == "A"),]))
  
  # number of true negative
  n.rn.A = ceiling(nrow(dat[which(dat$rs == 0 & dat$Result == 0 & dat$Test == "A"),]))
  
  
  # expected outcome in the respective supgroup of of diseased or non diseased population and assigned treatment
  res.0I.A = rbinom(n.fp.A,1,w10)
  res.0II.A = rbinom(n.rn.A,1,w20)
  res.1I.A = rbinom(n.rp.A,1,w11)
  res.1II.A = rbinom(n.fn.A,1,w21)
  
  dat.A = dat[which(dat$Test == "A"),]
  dat.A = dat.A[order(dat.A$Result),]
  
  
  dat.A$Outcome <-  NA
  dat.A$Outcome <-  c(res.0II.A, res.1II.A , res.0I.A, res.1I.A)
  
  
  # Test B
  # number of true positive
  n.rp.B = ceiling(nrow(dat[which(dat$rs == 1 & dat$Result == 1 & dat$Test == "B"),]))
  
  #number of false positive
  n.fp.B = ceiling(nrow(dat[which(dat$rs == 0 & dat$Result == 1 & dat$Test == "B"),]))
  
  # number of false negtives
  n.fn.B = ceiling(nrow(dat[which(dat$rs == 1 & dat$Result == 0 & dat$Test == "B"),]))
  
  # number of true negative
  n.rn.B = ceiling(nrow(dat[which(dat$rs == 0 & dat$Result == 0 & dat$Test == "B"),]))
  
  
  # expected outcome in the respective subgroup of diseased or non diseased population and assigned treatment
  res.0I.B = rbinom(n.fp.B,1,w10)
  res.0II.B = rbinom(n.rn.B,1,w20)
  res.1I.B = rbinom(n.rp.B,1,w11)
  res.1II.B = rbinom(n.fn.B,1,w21)
  
  dat.B = dat[which(dat$Test == "B"),]
  
  #dat.B = dat.B[order(dat.B$rs),]
  dat.B = dat.B[order(dat.B$Result),]
  
  
  dat.B$Outcome <-  NA
  dat.B$Outcome <-  c(res.0II.B, res.1II.B , res.0I.B, res.1I.B)
  
  
  dat <- rbind(dat.A, dat.B)
  dat <- sample_n(dat, nrow(dat))
  ID = seq(1:N)
  dat <- cbind.data.frame(ID, dat)
  
  
  return (dat)
}


##########################################################################################################################################################
############################################# 3. STEP: DATA ANALYSIS  #####################################################################################
# Comparison of Path based on test A and B

# Data analysis using Wald Confidence Interval 

# Input parameters 
# dat = name of data set
# Test = Variable name of test; A or B
# Outcome = variable containing the results of the Outcome : Outcome = 1 "event" or Outcome = 0 "no event"
# delta = difference between thetaA and thetaB; delta = 0 testing for inequality
# alpha = type I error

# Output 
# est = estimate of proportion difference
# lwr.ci = lower CI bound
# upr.ci = upper CI bound


# Function BinomDiffCI(x1, n1, x2, n2, conf.level = 0.95, sides = c("two.sided","left","right"),
# method = c("wald", "waldcc", "ac", "score", "scorecc", "mn",
#           "mee", "blj", "ha", "beal")) 

# x1 number of successes for the first group.
# n1 number of trials for the first group.
# x2 number of successes for the second group.
# n2 number of trials for the second group.
# conf.level confidence level, defaults to 0.95.  


CIParallel <- function(dat, Test, Outcome, alpha){
  
  dat.A = dat[dat$Test=="A",]
  dat.B = dat[dat$Test=="B",]
  
  nA = nrow(dat.A)
  nB = nrow(dat.B)
  
  n1.A = nrow(dat.A[dat.A$Outcome == 1,])
  n1.B = nrow(dat.B[dat.B$Outcome == 1,])  
  
  
  WaldCI = BinomDiffCI(x1 = n1.A, n1 = nA, x2 = n1.B, n2 = nB, conf.level = 1-alpha, sides = "two.sided",
                       method = "wald")
  
  return(WaldCI)
}


# Data analysis using p-values based on proportion test
# For the comparison of a single test and the reference standard

# Input parameters:
# data = name of the dataset
# rs = variable including the reference standard
# its = variable including the index test
# se.ni = non-inferiority margin for sensitivity
# sp.ni = non-inferiority margin for specificity
# alpha = type-one error

an.parallel = function(dat, Test, Outcome, alpha){
  dat.A = dat[dat$Test=="A",]
  dat.B = dat[dat$Test=="B",]
  
  nA = nrow(dat.A)
  nB = nrow(dat.B)
  
  n1.A = sum(dat.A$Outcome)
  n1.B = sum(dat.B$Outcome) 
  
  p.out = prop.test(x=c(n1.A, n1.B),n=c(nA, nB))$p.value
  
  return (p.out)
  
}


########################################################################################################################################################

#################################################### 4. STEP: SIMULATION PROGRAM ########################################################################

######### Adaptive Design: sample size recalculation based on a re-estimated prevalence 


# Input:

# Input parameters
# N: sample size
# se.A, se_B: Assumed sensitivity of test A or B
# sp.A, sp_B: Assumed specificity of test A or B
# prev: Assumed disease prevalence
# prev.korr: true disease prevalence
# w10: expected outcome of treatment I in non-diseased population (false positive)
# w11: expected outcome of treatment I in diseased population (true positive)
# w20: expected outcome of treatment II in non-diseased population (true negative)
# w21: expected outcome of treatment II in diseased population (false negative)
# frac: Size of internal pilot study
# nsim: number of simulations runs
# Seed: control random numbers
# alpha: Type I error probability (alpha = 0.05)
# beta: Type II error probabilit (beta = 0.2)

# Output: 
# PowerCI.fix and PowerCI.val: Calculated power based on confidence intervals for fix and adaptive design
# PowerP.fix and PowerP.val: calculated power based on p-values for fix and adaptive design
# Ninit: initial sample size based on assumed prevalence
# Ntrue: optimal sample size based on true prevalence
# Nadap: re-calculated sample size based on re-estimated prevalence
# absBias: Bias calucalted as absolute difference between true and re-estimated prevalence
# relBias: Bias calucalted as relative difference between true and re-estimated prevalence
# RatioN: R-value = ratio of re-calculated sample size and optimal sample size
# (R)MSEval: (Root) mean squared error of re-estimated sample size
# se.A, se_B: Assumed sensitivity of test A or B
# sp.A, sp_B: Assumed specificity of test A or B
# prev.assumed: Assumed disease prevalence
# prev.true: true disease prevalence
# w10: expected outcome of treatment I in non-diseased population (false positive)
# w11: expected outcome of treatment I in diseased population (true positive)
# w20: expected outcome of treatment II in non-diseased population (true negative)
# w21: expected outcome of treatment II in diseased population (false negative)

#POWER caclulation _________________________________________________________________________________________________________________

power.sc2 = function(se.A, sp.A, se.B, sp.B, w10, w11, w20, w21, alpha, beta, prev, prev.korr, frac, nsim, Seed, dots = TRUE){
  
  start.time <- Sys.time()
  if(dots) cat("Simulations (",nsim,") \n----|--- 1 ---|--- 2 ---|--- 3 ---|--- 4 ---| --- 5 \n",sep="")
  
  #### First set parameters per simulation run 
  # Set seed states per simulation run
  states <- rep(NA,nsim)
  
  # How often was H0 rejected
  power.val2 <- power.fix2 <- 0  # based on CI
  power.val3 <- power.fix3 <- 0 # based on p-values
  
  # Point estimator for test-treatment arm A and B for fixed and adpative design
  theta.A.fix <- theta.A.val <- theta.B.fix <- theta.B.val <- c()
  effectAfix <- effectBfix <- effectAval <- effectBval <- RMSEval <- MSEval <- c()
  
  N.korr.v = c()
  prev.est.v = c()
  
  # R-value per simulation run
  R.sim = c()
  R.sim.init = c()
  
  # Root mena squared error for re-calculated sample size
  RMSEval.sim = c()

  
  # How often does R.sim exceed a factor of 1.5 1= yes, 0 = no
  N.exc = 0
  
  # Häufigkeit pro Szenario
  N.exc.frac = c()
  # power.achieved = c()
  # effect.korr = c()
  # 
  
  #Seed
  set.seed(Seed)
  seed.states <- sample(seq(1000, 1000000), nsim)
  
  # Sample size calculation with true prevalence
  N.true = ceiling(sampleSizeParallel(alpha=alpha, beta=beta , prev=prev.korr, se.A=se.A, 
                                      sp.A=sp.A, se.B=se.B, sp.B=sp.B, w10=w10, 
                                      w11=w11, w20=w20, w21=w21, r=1))
  
  
  # Initial sample size calculation with assumed prevalence  
  N = ceiling(sampleSizeParallel(alpha=alpha, beta=beta , prev=prev, se.A=se.A, 
                                 sp.A=sp.A, se.B=se.B, sp.B=sp.B, w10=w10, 
                                 w11=w11, w20=w20, w21=w21, r=1))
  
  
  for (i in 1:nsim){
    
    # Set seed for each repition
    states[i] <- seed.states[i]
    set.seed(states[i])
    
    
    ##  data simulation
    
    # data simulation with true prevalence (mit wahrer Prävalenz)
    dat.f = sim.parallel(N = N, prev=prev.korr, se.A=se.A, sp.A=sp.A, se.B=se.B, sp.B=sp.B, 
                         w10=w10, w11=w11, w20=w20, w21=w21)
    
    #Fraction of N
    N.part = ceiling(N*frac)
    
    
    # Extract N.part patients from dat.f, zufällige Auswahl
    dat.1=sample_n(dat.f,N.part)
    
    ## Data simulation after frac proprotion of individuals
    
    # Estimate prevalence after a fraction of individuals
    prev.est = mean(dat.1$rs)
    
    #Sample Size Calculation with estimated prevalence
    N.korr = ceiling(sampleSizeParallel(alpha=alpha, beta=beta , prev=prev.est, 
                                        se.A=se.A, sp.A=sp.A, se.B=se.B, sp.B=sp.B, 
                                        w10=w10, w11=w11, w20=w20, w21=w21, r=1))
    
    N.korr.v[i] = N.korr
    prev.est.v[i] = prev.est
    
    # How many individuals remain after interim analysis?
    # wenn neugeschätze Fallzahl kleiner als N.part ist, dann haben wir an Fallzahl gespart
    # wenn neugeschätzte Fallzahl größer als unsere initiale Fallzahl, muss ich nachrekrutieren
    
    if (N.korr <= N.part ){
      # In diesem Fall haben wir an Fallzahl gespart. Datenanalyse findet auf dem Datensatz bei 50 % der rekrutierten Pateinten (Dat.1)
      dat = dat.1
    } else if (N.korr > N.part && N.korr <= N){
      N.left = ceiling(N.korr-N.part)
      dat.f.left = setdiff(dat.f, dat.1)
      dat.2 = sample_n(dat.f.left, N.left)
      dat = rbind(dat.1,dat.2)
    } else {
      # Wie viele muss ich noch nachrekrutieren, weil die initiale FZP unterschätzt wurde?
      # N.left = ceiling(N-N.part) # Anzahl der patienten, die ich mir aus dem fixen Design hole (also die restlichen)
      dat.f.left = setdiff(dat.f, dat.1) # der Rest der patienten aus dem fixen Design
      # dat.2 = sample_n(dat.f.left, nrow(dat.f.left))  # Mische den Datensatz, da er noch in geordneter Form liegt
      N.add = ceiling(N.korr - N)
      dat.add = sim.parallel(N = N.add, prev=prev.korr, se.A=se.A, sp.A=sp.A, se.B=se.B, sp.B=sp.B, 
                             w10=w10, w11=w11, w20=w20, w21=w21)
      
      dat = rbind(dat.1,dat.f.left, dat.add)
      dat = sample_n(dat, nrow(dat))
    } 
    
    
    # 2. step: data analysis CI + pValue 
    
    CI.fix2 = CIParallel(dat.f, Test, Outcome, alpha)
    CI.val2 = CIParallel(dat, Test, Outcome, alpha)
    
    p.fix3 = an.parallel(dat.f, Test, Outcome, alpha)
    p.val3 = an.parallel(dat, Test, Outcome, alpha)
    
    
    
    # result of simulation run
    power.fix2 = power.fix2 + ((0 < CI.fix2[2] && 0 < CI.fix2[3])| (CI.fix2[2] < 0 && CI.fix2[3] < 0))
    power.val2 = power.val2 + ((0 < CI.val2[2] && 0 < CI.val2[3])| (CI.val2[2] < 0 && CI.val2[3] < 0))
    
    
    # result of simulation run
    power.fix3 = power.fix3 + (p.fix3 < alpha)
    power.val3 = power.val3 + (p.val3 < alpha)
    
    
    
    
    # estimated outcome in test-treatment ar A or B
    ##fix Design
    dat.f.A = dat.f[dat.f$Test=="A",]
    dat.f.B = dat.f[dat.f$Test=="B",]
    
    #Adaptive Design
    dat.A = dat[dat$Test=="A",]
    dat.B = dat[dat$Test=="B",]
    
    
    theta.A.fix[i] <- sum(dat.f.A$Outcome)/nrow(dat.f.A)
    theta.B.fix[i] <- sum(dat.f.B$Outcome)/nrow(dat.f.B)
    theta.A.val[i] <- sum(dat.A$Outcome)/nrow(dat.A) 
    theta.B.val[i] <- sum(dat.B$Outcome)/nrow(dat.B)
    # effect.korr[i] <- theta.A.val - theta.B.val
    
    # power.achieved[i] = pwr::pwr.2p.test(h=effect.korr,n=N.korr.v, sig.level=alpha,alternative="two.sided")$power
    # sample.sizes <- data.frame(N.korr.v, N.true) 
    R.sim[i] <- N.korr.v[i]/N.true
    R.sim.init[i] <- N.korr.v[i]/N
    RMSEval.sim[i] <- MLmetrics::RMSE(y_pred = N.korr.v[i], y_true = N.true)
    
    # Does R.sim = N re-calculated/N true exceed a factor of 1.5 (1= yes, 0 = no)
    N.exc = ifelse(R.sim >= 1.02, 1, 0)
    
    if(dots) cat(".",sep="")
    if(dots && i %% 50 == 0) cat(i,"\n")
    
  }  
  
  if(dots) cat("\nSimulation Run Time:",round(difftime(Sys.time(), start.time,units="hours"),3)," Hours \n")
  
  
  
  #calculate power method based on pValues
  
  fix.power3 = power.fix3/nsim
  val.power3 = power.val3/nsim
  
  
  #calculate power method  based on CI
  
  fix.power2 = power.fix2/nsim
  val.power2 = power.val2/nsim
  
  
  
  #   
  # Calculate ratio between N and N.korr
  RatioN <- mean(N.korr.v)/N.true
  Nkorr <- mean(N.korr.v)
  
  
  # Calculate Bias
  absBias <- mean(prev.est.v)- prev.korr
  relBias <- (mean(prev.est.v)-prev.korr)/prev.korr
  
  
  # Calculate theta for path A and B 
  effectAfix <- mean(theta.A.fix)
  effectBfix <- mean(theta.B.fix)
  
  effectAval <- mean(theta.A.val)
  effectBval <- mean(theta.B.val)
  
  # Calculate RMSE 
  RMSEval <- MLmetrics::RMSE(y_pred = N.korr.v, y_true = N.true)
  MSEval <- MLmetrics::MSE(y_pred = N.korr.v, y_true = N.true)
  
  # Häufigkeit der Überschreitung von R.sim pro Szenario
  N.exc.frac <- mean(N.exc)
  
  ## Result as data.frame
  Result <- data.frame(PowerCI.fix = fix.power2, PowerCI.val = val.power2, 
                       PowerP.fix = fix.power3, PowerPval = val.power3,
                       Ninit = N, Ntrue = N.true, Nadap = Nkorr, absBias = absBias, relBias = relBias,
                       RatioN = RatioN, RMSEval = RMSEval, MSEval = MSEval,
                       effectAfix = effectAfix, effectBfix = effectBfix,
                       effectAval = effectAval, effectBval = effectBval, alpha=alpha, beta=beta,
                       se.A = se.A, sp.A = sp.A, se.B = se.B, sp.B = sp.B,
                       w10 = w10, w11 = w11, w20 = w20, w21 = w21,
                       frac = frac, prev.assumed=prev,
                       prev.true = prev.korr, N.exc.frac=N.exc.frac)
  
  
  
  Endresult.fix <- data.frame(CI.fix2, p.fix3)
  names(Endresult.fix) <- c("est.fix", "lwr.ci.fix", "upr.ci.fix", "p.fix")
  Endresult.val <- data.frame(CI.val2, p.val3)
  names(Endresult.val) <- c("est.val", "lwr.ci.val", "upr.ci.val", "p.val")
  
  Sim.Result <- cbind.data.frame(states.seed = states, Endresult.fix,theta.A.fix,theta.B.fix,
                                 Endresult.val,theta.A.val,theta.B.val, N.korr=N.korr.v, N.true, R.sim, N.exc, RMSEval.sim, R.sim.init)
  
  
  # return(Result)
  
  
  
  return(list(Sim.Result = Sim.Result, Result = Result))
  
  
}


### Parmeter Variation


NumberOfCluster <- detectCores()
cl <- makeCluster(NumberOfCluster)
registerDoSNOW(cl)

result.power <- foreach(fraction = 0.5, .combine = "rbind", .errorhandling = "remove") %:%
  foreach(w10 = 0.2, .combine = "rbind", .errorhandling = "remove") %:%
  foreach(w11 = c(0.05, 0.1), .combine = "rbind", .errorhandling = "remove") %:%
  foreach(w20 = 0.05, .combine = "rbind", .errorhandling = "remove") %:%
  foreach(w21 = 0.25, .combine = "rbind", .errorhandling = "remove") %:%
  # true prevalence
  foreach(p.true = c(0.3, 0.4), .combine = "rbind", .errorhandling = "remove") %:%
  # initially assumed prevalence
  foreach(p.assumed = c(p.true-0.1, p.true+0.1, p.true-0.2, p.true+0.2, p.true-0.25), .combine = "rbind", .errorhandling = "remove") %:%
  # sensitivity of test A
  foreach(se.A = c(0.7, 0.8, 0.9), .combine = "rbind", .errorhandling = "remove") %:%
  # specificity of test A
  foreach(sp.A = c(0.7 ,0.8, 0.9), .combine = "rbind", .errorhandling = "remove") %:%
  # sensitivity of test B
  foreach(se.B = c(se.A-0.2, se.A-0.25, se.A-0.3), .combine = "rbind", .errorhandling = "remove") %:%
  # specificity of test B
  foreach(sp.B = c(sp.A-0.2, sp.A-0.25, sp.A-0.3), .combine = "rbind", .errorhandling = "remove") %dopar% {
    library(tidyr)
    library(rlist)
    library(randomizr)
    library(DescTools)
    library(ggplot2)
    library(knitr)
    library(dplyr)
    res = power.sc2(alpha=0.05, beta=0.2, prev=p.assumed, se.A = se.A, sp.A = sp.A, se.B = se.B, sp.B = sp.B,
                    w10 = w10, w11 = w11, w20 = w20, w21 = w21, prev.korr = p.true, frac = fraction, nsim = 10000, Seed = 270620)
    
  }


# save(result.power, file = "result.power.RData")


####################################################TYPE I Error ##################################################################################
###################################################################################################################################################

# # TYPE I error under H0 ______________________________________________________________________________________________________________________

alpha.sc2 = function(se.A, sp.A, se.B, sp.B, w10, w11, w20, w21, alpha, beta, prev, prev.korr, frac, nsim, Seed, dots = TRUE){
  
  start.time <- Sys.time()
  if(dots) cat("Simulations (",nsim,") \n----|--- 1 ---|--- 2 ---|--- 3 ---|--- 4 ---| --- 5 \n",sep="")
  
  ## Set seed   
  states <- rep(NA,nsim)
  
  # 
  # How often was H0 rejected
  alpha.val2 <- alpha.fix2 <- 0  # based on CI
  alpha.val3 <- alpha.fix3 <- 0  # based on p-values method 2
  
  theta.A.fix <- theta.A.val <- theta.B.fix <- theta.B.val <- c()
  effectAfix <- effectBfix <- effectAval <- effectBval <- RMSEval <- MSEval <- c()
  
  
  N.korr.v = c()
  prev.est.v = c()
  
  
  #Seed
  set.seed(Seed)
  seed.states <- sample(seq(1000, 1000000), nsim)
  
  for (i in 1:nsim){
    
    # Sample size calculation with true prevalence
    N.true = ceiling(sampleSizeParallel(alpha=alpha, beta=beta , prev=prev.korr, se.A=se.A, 
                                        sp.A=sp.A, se.B=se.B, sp.B=sp.B, w10=w10, 
                                        w11=w11, w20=w20, w21=w21, r=1))
    
    
    # initial sample size calculation with assumed prevalence  
    N = ceiling(sampleSizeParallel(alpha=alpha, beta=beta , prev=prev, se.A=se.A, 
                                   sp.A=sp.A, se.B=se.B, sp.B=sp.B, w10=w10, 
                                   w11=w11, w20=w20, w21=w21, r=1))
    
    # Set seed for each repition
    states[i] <- seed.states[i]
    set.seed(states[i])
    
    
    # # data simulation
    # data simulation with true prevalence (mit wahrer Prävalenz) under H0: ThetaA = ThetaB
    # H0: ThetaA = ThetaB, if se.A = se.B and sp.A = sp.B
    dat.f = sim.parallel(N = N, prev=prev.korr, se.A=se.A, sp.A=sp.A, se.B=se.A, sp.B=sp.A, 
                         w10=w10, w11=w11, w20=w20, w21=w21)
    
    #Fraction of N
    N.part = ceiling(N*frac)
    
    # Extract N.part patients from dat.f
    dat.1=sample_n(dat.f,N.part)

    #Data simulation after frac proprotion of individuals
    
    # Estimate prevalence after a fraction of individuals
    prev.est = mean(dat.1$rs)
    
    #Sample Size Calculation with estimated prevalence
    N.korr = ceiling(sampleSizeParallel(alpha=alpha, beta=beta , prev=prev.est, 
                                        se.A=se.A, sp.A=sp.A, se.B=se.B, sp.B=sp.B, 
                                        w10=w10, w11=w11, w20=w20, w21=w21, r=1))
    
    N.korr.v[i] = N.korr
    prev.est.v[i] = prev.est
    
    # How many individuals remain after interim analysis?
    if (N.korr < N.part | N.korr == N.part){
      dat = dat.1
    } else if (N.korr > N.part & N.korr < N){
      N.left = ceiling(N.korr-N.part)
      dat.f.left = setdiff(dat.f, dat.1)
      dat.2 = sample_n(dat.f.left, N.left)
      dat = rbind(dat.1,dat.2)
    } else if (N.korr == N) {
      dat = dat.f
    } else {
      dat.f.left = setdiff(dat.f, dat.1) 
      N.add = ceiling(N.korr - N)
      dat.add = sim.parallel(N = N.add, prev=prev.korr, se.A=se.A, sp.A=sp.A, se.B=se.A, sp.B=sp.A, 
                             w10=w10, w11=w11, w20=w20, w21=w21)
      
      dat = rbind(dat.1,dat.f.left, dat.add)
    } 
    
    
    
    
    
    
    # 2. step: data analysis CI + pValue 
    
    CI.fix2 = CIParallel(dat.f, Test, Outcome, alpha)
    CI.val2 = CIParallel(dat, Test, Outcome, alpha)
    
    p.fix3 = an.parallel(dat.f, Test, Outcome, alpha)
    p.val3 = an.parallel(dat, Test, Outcome, alpha)
    
    
    # Result of simulation run
    
    #CI
    alpha.fix2 = alpha.fix2 + ((0 < CI.fix2[2] && 0 < CI.fix2[3])| (CI.fix2[2] < 0 && CI.fix2[3] < 0))
    alpha.val2 = alpha.val2 + ((0 < CI.val2[2] && 0 < CI.val2[3])| (CI.val2[2]< 0 && CI.val2[3] < 0))
    
    
    # p-Value
    alpha.fix3 = alpha.fix3 + (p.fix3 < alpha)
    alpha.val3 = alpha.val3 + (p.val3 < alpha)
    
    
    dat.f.A = dat.f[dat.f$Test=="A",]
    dat.f.B = dat.f[dat.f$Test=="B",]
    
    dat.A = dat[dat$Test=="A",]
    dat.B = dat[dat$Test=="B",]
    
    # Point estimation for expected outcome in test-treatment pathway A or B
    theta.A.fix[i] <- mean(dat.f.A$Outcome, na.rm = TRUE) 
    theta.B.fix[i] <- mean(dat.f.B$Outcome, na.rm = TRUE)
    theta.A.val[i] <- mean(dat.A$Outcome, na.rm = TRUE) 
    theta.B.val[i] <- mean(dat.B$Outcome, na.rm = TRUE) 
    
    
    if(dots) cat(".",sep="")
    if(dots && i %% 50 == 0) cat(i,"\n")
    
  }
  
  if(dots) cat("\nSimulation Run Time:",round(difftime(Sys.time(),start.time,units="hours"),3)," Hours \n")
  
  
  
  
  # #calculate alpha method based on pValues
  
  #calculate alpha method  based on CI
  fix.alpha3 = alpha.fix3/nsim
  val.alpha3 = alpha.val3/nsim
  
  
  #calculate alpha method  based on CI
  fix.alpha2 = alpha.fix2/nsim
  val.alpha2 = alpha.val2/nsim
  
  
  
  # Calculate ratio between N and N.korr
  RatioN <- mean(N.korr.v)/N.true
  Nkorr = mean(N.korr.v)
  
  # Calculate Bias
  absBias <- mean(prev.est.v) - prev.korr
  relBias <- mean(prev.est.v)/prev.korr
  
  
  # Calculate theta for path A and B 
  effectAfix <- mean(theta.A.fix)
  effectBfix <- mean(theta.B.fix)
  
  effectAval <- mean(theta.A.val)
  effectBval <- mean(theta.B.val)
  
  # Calculate RMSE 
  RMSEval <- MLmetrics::RMSE(y_pred = N.korr.v, y_true = N.true)
  MSEval <- MLmetrics::MSE(y_pred = N.korr.v, y_true = N.true)
  
  
  # Result as data.frame
  Result <- data.frame(alphaCI.fix = fix.alpha2, alphaCI.val = val.alpha2, alphaP.fix2 = fix.alpha3, alphaPval2 = val.alpha3,
                       Ninit = N, Ntrue = N.true, Nadap = Nkorr, absBias = absBias, relBias = relBias,
                       RatioN = RatioN, RMSEval = RMSEval, MSEval = MSEval,
                       effectAfix = effectAfix, 
                       effectBfix = effectBfix, effectAval = effectAval, 
                       effectBval = effectBval, alpha=alpha, beta=beta, 
                       se.A = se.A, sp.A = sp.A, se.B = se.B, sp.B = sp.B,
                       w10 = w10, w11 = w11, w20 = w20, w21 = w21, 
                       frac = frac, prev.assumed=prev, 
                       prev.true = prev.korr)
  
  return(Result)
  
  
}


#### Parameter Variation

result.alpha <- foreach(fraction = 0.5, .combine = "rbind", .errorhandling = "remove") %:%
  foreach(w10 = 0.2, .combine = "rbind", .errorhandling = "remove") %:%
  foreach(w11 = c(0.05, 0.1), .combine = "rbind", .errorhandling = "remove") %:%
  foreach(w20 = 0.05, .combine = "rbind", .errorhandling = "remove") %:%
  foreach(w21 = 0.25, .combine = "rbind", .errorhandling = "remove") %:%
  # true prevalence
  foreach(p.true = c(0.3, 0.4), .combine = "rbind", .errorhandling = "remove") %:%
  # initially assumed prevalence
  foreach(p.assumed = c(p.true-0.1, p.true+0.1, p.true-0.2, p.true+0.2, p.true-0.25), .combine = "rbind", .errorhandling = "remove") %:%
  # sensitivity of test A
  foreach(se.A = c(0.7, 0.8, 0.9), .combine = "rbind", .errorhandling = "remove") %:%
  # specificity of test A
  foreach(sp.A = c(0.7 ,0.8, 0.9), .combine = "rbind", .errorhandling = "remove") %:%
  # sensitivity of test B
  foreach(se.B = c(se.A-0.2, se.A-0.25, se.A-0.3), .combine = "rbind", .errorhandling = "remove") %:%
  # specificity of test B
  foreach(sp.B = c(sp.A-0.2, sp.A-0.25, sp.A-0.3), .combine = "rbind", .errorhandling = "remove") %dopar% {
    library(tidyr)
    library(rlist)
    library(randomizr)
    library(DescTools)
    library(ggplot2)
    library(knitr)
    library(dplyr)
    res = alpha.sc2(alpha=0.05, beta=0.2, prev=p.assumed, se.A = se.A, sp.A = sp.A, se.B = se.B, sp.B = sp.B,
                    w10 = w10, w11 = w11, w20 = w20, w21 = w21,
                    prev.korr = p.true, frac = fraction, nsim = 10000, Seed = 270620)
    
    
    
  }


#save(result.alpha, file = "result.alpha.RData")
